# Supplementary material for: Long noncoding RNA LncHIFCAR/MIR31HG is a HIF-1α co-activator driving oral cancer progression
Source: Nat Commun. 2017 Jun 22;8:15874. doi: 10.1038/ncomms15874 (PMC5489688; doi:10.1038/ncomms15874)
Supplement: Supplementary Data 1 — List of human cancer-associated lncRNAs included in screening [file ncomms15874-s2.xlsx]

## Sheet: 工作表1
	Supplementary Data 1. List of human cancer-associated lncRNAs included in screening
	No	lncRNA	Description	Accession number	Ensembl version	Synonyms
	1	aHIF	HIF1A antisense RNA 2	NR_045406	ENSG00000258667	HIF1A-AS2, 3'aHIF-1A
	2	BCYRN1	brain cytoplasmic RNA 1	NR_001568	ENSG00000236824	BC200, BC200a, brain cytoplasmic RNA 200-alpha, LINC00004, long intergenic non-protein coding RNA 4, NCRNA00004, non-protein coding RNA 4
	3	CBR3-AS1	CBR3 antisense RNA 1	NR_038892	ENSG00000236830	PlncRNA1, PlncRNA-1
	4	CDKN2B-AS1	CDKN2B antisense RNA 1	NR_003529	ENSG00000240498	PCAT12, p15AS, NCRNA00089, ANRIL, CDKN2BAS, CDKN2B-AS, RP11-145E5.4
	5	H19	imprinted maternally expressed transcript	NR_002196	ENSG00000130600	ASM, ASM1, D11S813E, LINC00008, long intergenic non-protein coding RNA 8, NCRNA00008, non-protein coding RNA 8
	6	HEIH	hepatocellular carcinoma up-regulated EZH2-associated long non-coding RNA	NR_045680	ENSG00000278970	lncRNA-HEIH, LINC00848, HCCAT2, LINC-HEIH
	7	HOTAIR	HOX transcript antisense RNA	NR_003716	ENSG00000228630	HOXAS, HOXC-AS4, HOXC11-AS1, NCRNA00072
	8	HULC	hepatocellular carcinoma up-regulated long non-coding RNA	NR_004855	ENSG00000251164	LINC00078, HCCAT1, NCRNA00078
	9	KCNQ1OT1	KCNQ1 opposite strand/antisense transcript 1	NR_002728	ENSG00000269821	KvDMR1, NCRNA00012, KCNQ1-AS2, KCNQ10T1, LIT1, KvLQT1-AS, Kncq1
	10	KRASP1	Kirsten rat sarcoma viral oncogene homolog pseudogene 1	NG_001154	ENSG00000220635	KRAS1P
	11	LINC00511	long intergenic non-protein coding RNA 511	NR_033876	ENSG00000227036	onco-lncRNA-12
	12	LINC-PINT	p53 induced transcript	NR_015431	ENSG00000231721	FLJ43663, LincRNA-Pint, p53 induced noncoding transcript, PINT
	13	MALAT1	metastasis associated lung adenocarcinoma transcript 1	NR_002819	ENSG00000251562	PRO1073, NEAT2, mascRNA, NCRNA00047, HCN, PRO2853, MALAT-1, LINC00047
	14	MEG3	maternally expressed 3	NR_002766	ENSG00000214548	FP504, GTL2, onco-lncRNA-83, prebp1, LINC00023, NCRNA00023, PRO0518, PRO2160
	15	MIR155HG	MIR155 host gene	NR_001458	ENSG00000234883	BIC, NCRNA00172, MIRHG2
	16	MIR205HG	MIR205 host gene	XM_017002058	ENSG00000230937	LINC00510, long intergenic non-protein coding RNA 510
	17	MIR31HG	MIR31 host gene	NR_027054	ENSG00000171889	LOC554202
	18	NOS2P2	nitric oxide synthase 2 pseudogene 2	NG_001568	ENSG00000167494	nitric oxide synthase 2B, nitric oxide synthase 2B (pseudogene), NOS2B
	19	NRAV	negative regulator of antiviral response	NR_038854	ENSG00000248008	DYNLL1 antisense RNA 1, DYNLL1-AS1
	20	OIP5-AS1	OIP5 antisense RNA 1	NR_026757	ENSG00000247556	cyrano
	21	PCA3	prostate cancer associated 3	NR_015342	ENSG00000225937	DD3, NCRNA00019, non-protein coding RNA 19, PCAT3, prostate cancer associated transcript 3 (non-protein coding)
	22	PCAT1	prostate cancer associated transcript 1	NR_045262	ENSG00000253438	PCA1, PCAT-1
	23	PCGEM1	prostate-specific transcript	NR_002769	ENSG00000227418	LINC00071, long intergenic non-protein coding RNA 71, NCRNA00071, non-protein coding RNA 71, PCAT9, prostate cancer associated transcript 9
	24	PRNCR1	prostate cancer associated non-coding RNA 1	NR_109833	ENSG00000282961	PCAT8
	25	PTENP1	phosphatase and tensin homolog pseudogene 1	NR_023917	ENSG00000237984	psiPTEN, PTEN-rs, PTEN2, PTENpg1, PTH2
	26	PVT1	Pvt1 oncogene	NR_003367	ENSG00000249859	LINC00079, long intergenic non-protein coding RNA 79, NCRNA00079, non-protein coding RNA 79, onco-lncRNA-100
	27	RMRP	RNA component of mitochondrial RNA processing endoribonuclease	NR_003051	ENSG00000277027	CHH, NME1, RMRPR, RRP2
	28	RP11-238K6.1		HG501743	ENSG00000253288
	29	SNHG1-003	small nucleolar RNA host gene 1	NR_003098	ENST00000538654	NCRNA00057, LINC00057, UHG
	30	SNHG16	small nucleolar RNA host gene 16	NR_038108	ENSG00000163597	ncRAN, non-coding RNA expressed in aggressive neuroblastoma
	31	SRA1	Homo sapiens steroid receptor RNA activator 1	NM_001035235	ENSG00000213523	STRAA1, SRAP, pp7684, SRA
	32	TP53COR1	tumor protein p53 pathway corepressor 1	CD515754		linc-p21, lincRNA-p21, Trp53cor1
	33	TUSC7	tumor suppressor candidate 7	NR_015391	ENSG00000243197	LSAMP-AS3, LOC285194, NCRNA00295, LINC00902
	34	uc.338	transcribed ultra-conserved region 338	KF041153	ENST00000613162	TUC338
	35	UCA1	Homo sapiens urothelial cancer associated 1	NR_015379	ENSG00000214049	CUDR, LINC00178, NCRNA00178, UCAT1, onco-lncRNA-36
	36	XIST	X inactive specific transcript	NR_001564	ENSG00000229807	SXI1, swd66, LINC00001, DXS1089, DXS399E, NCRNA00001
	37	ZNF300P1	zinc finger protein 300 pseudogene 1	NR_026867	ENSG00000197083	LOC134466
