# Supplementary material for: Long noncoding RNA LncHIFCAR/MIR31HG is a HIF-1α co-activator driving oral cancer progression
Source: Nat Commun. 2017 Jun 22;8:15874. doi: 10.1038/ncomms15874 (PMC5489688; doi:10.1038/ncomms15874)
Supplement: Supplementary Data 2 — Primers used for PCR in the present study [file ncomms15874-s3.xlsx]

## Sheet: 工作表1
	Supplementary Data 2. Primers used for PCR in the present study
	Primer name	Sequence (5’ to 3’)	Reference
	LncHIFCAR	F: GTTTCTGGTCCTCATACCGTGTGGTT
		R: CTTGGAATGAATCCTCTGTCCTCC
	CA9	F: TGAGGAAGGCTCAGAGACTCA
		R: GAGGCCAAAAACCAGGGCTA
	actin	F: CATGTACGTTGCTATCCAGGC
		R: CTCCTTAATGTCACGCACGAT
	18S rRNA	F: CGGCGACGACCCATTCGAAC
		R: GAATCGAACCCTGATTCCCCGTC
	28S rRNA	F: CCCAGAAAAGGTGTTGGTTG
		R: ATGGAACCCTTCTCCACTTC
	RPLP0	F: TGGTCATCCAGCAGGTGTTCGA
		R: ACAGACACTGGCAACATTGCGG
	GAPDH	F: TCCACTGGCGTCTTCACC
		R: GGCAGAGATGATGACCCTTTT
	RMRP	F: TGCTGAAGGCCTGTATCCT
		R: TGAGAATGAGCCCCGTGT
	MALAT1	F: GGATCCTAGACCAGCATGCC
		R: AAAGGTTACCATAAGTAAGTTCCAGAAAA
	PCAT1	F: ACCAGTGGAGAAGAGGCAGA
		R: GCTTCAAATGCGAAAAGACC
	HIF-1a	F: TGCTTGCCAAAAGAGGTGGA
		R: TTCTGTGTCGTTGCTGCCAA
	Glut1	F: CGGGCCAAGAGTGTGCTAAA
		R: TGACGATACCGGAGCCAATG
	SOD2	F: GCTCCGGTTTTGGGGTATCTG
		R: GCGTTGATGTGAGGTTCCAG
	LOXL2	F: GGAAAGCGTACAAGCCAGAG
		R: GCACTGGATCTCGTTGAGGT
	PDK1	F: ACCAGGACAGCCAATACAAG
		R: CCTCGGTCACTCATCTTCAC
	LDHA	F: ATCTTGACCTACGTGGCTTGGA
		R: CCATACAGGCACACTGGAATCTC
	L1CAM	F: GCCACCTGTCATCACGGAAC
		R: GTCCAGCGGAACTGCACTTC
	BNIP3	F: AACTCAGATTGGATATGGGATTGG
		R: AGAGCAGCAGAGATGGAAGG
	CITED	F: TTGGACCGCATCAAGGAG
		R: ATTCACGCCGAAGAAGTTG
	RPL13A	F: CTCAAGGTCGTGCGTCTG
		R: TGGCTTTCTCTTTCCTCTTCTC
	VEGF	F: CGCAAGAAATCCCGGTATAA
		R: TCTCCGCTCTGAGCAAGG
	LncHIFCAR (Region A)	F: GGTCTGCTTGTATTCAATGACTGGTC
		R: CTGCAGTGTAGTCACAAAATGGCCT
	LncHIFCAR (Region B)	F: TGCCAGTAGAGGGAAGAGGA
		R: TCCTGTCAGATCAGCAGTGG
	ChIP-actin	F: TTCTACGTTTCCATCCAAGCCGT	Proc. Natl Acad. Sci. USA 111, 18697-18702 (2014)
		R: TTTCTTGTTCGAAGTCCAAGTCCAAGG
	ChIP-LDHA	F: TTGGAGGGCAGCACCTTACTTAGA	Mol. Cell. Biol. 34, 1085-1099 (2014)
		R: GCCTTAAGTGGAACAGCTATGCTGAC
	ChIP-VEGF	F: AGACTCCACAGTGCATACGTG	PLoS One 8, e69380 (2013)
		R: AGTGTGTCCCTCTGACAATG
	ChIP-Glut1	F: GGGCTGTGTTACTCACTCTTACTCC	Proc. Natl Acad. Sci. USA 105, 2622-2627 (2008)
		R: CTCTTCCTGGGTTGTGTTCAAGCTG
	ChIP-PDK1	F: CGCGTTTGGATTCCGTG	Proc. Natl Acad. Sci. USA 106, 2353-2358 (2009)
		R: CCAGTTATAATCTGCCTTCCCTATTATC
	ChIP-RPL13A (non-HRE)	F: GAGGCGAGGGTGATAGAG	Proc. Natl Acad. Sci. USA 111, 279-284 (2014)
		R: ACACACAAGGGTCCAATTC
	F, Forward; R, Reverse
